# Supplementary material for: Conversion of Mixed Waste Food Substrates by Carotenogenic Yeasts of Rhodotorula sp. Genus
Source: Microorganisms. 2023 Apr 13;11(4):1013. doi: 10.3390/microorganisms11041013 (PMC10142595; doi:10.3390/microorganisms11041013)
Supplement: Supplementary file 1 [file microorganisms-11-01013-s001.zip]

Archive with 1 entries (1 files):
- microorganisms-2292662-supplementary.pdf
